# Supplementary material for: Preliminary Evidence for Sex-Specific Trends in Probiotic Modulation of Gut Saccharibacteria in Familial Mediterranean Fever Patients: Effects of Lactobacillus acidophilus INMIA 9602 Er 317/402 and Escherichia coli M-17
Source: Int J Mol Sci. 2025 Sep 15;26(18):8959. doi: 10.3390/ijms26188959 (PMC12469711; doi:10.3390/ijms26188959)
Supplement: Supplementary file 1 [file ijms-26-08959-s001.zip]

Archive with 1 entries (1 files):
- ijms-3755572-supplementary.pdf
